# Supplementary material for: Transcriptomic Analysis of Laribacter hongkongensis Reveals Adaptive Response Coupled with Temperature
Source: PLoS One. 2017 Jan 13;12(1):e0169998. doi: 10.1371/journal.pone.0169998 (PMC5234827; doi:10.1371/journal.pone.0169998)
Supplement: S1 Dataset — (XLSX) [file pone.0169998.s007.xlsx]

## Sheet: 37
S1 Dataset. The list of genes up-regulated at 37°C.
Locus	Fold change (37°C/20°C)	Fold change (20°C/37°C)	Normalized read count (37°C)	Normalized read count (20°C)	Gene symbol	Annotation	Category
LHK_00004	2.32653	0.388923	110.182	42.8521	hslV	ATP-dependent protease peptidase subunit	Heat shock protein
LHK_00005	2.71296	0.300681	292.084	87.8243	hslU	ATP-dependent protease ATP-binding subunit	Heat shock protein
LHK_00040	2.14371	0.401355	62.4833	25.078	moaE	Molybdopterin biosynthesis	Molybdopterin biosynthesis
LHK_00041	1.90741	0.474615	42.9143	20.3678	moaD	Molybdopterin synthase sulfur carrier subunit	Molybdopterin biosynthesis
LHK_00042	2.49107	0.308252	389.679	120.12	NA	Hypothetical protein	NA
LHK_00056	2.08649	0.409211	29.7977	12.1936	proB	Gamma-glutamyl kinase	Metabolic pathway
LHK_00087	2.83333	0.277945	4.23179	1.1762	NA	Hypothetical protein	NA
LHK_00088	13.3077	0.0690675	29.5227	2.03906	NA	Hypothetical protein	NA
LHK_00106	4.25	0.176983	4.77718	0.845477	NA	Hypothetical protein	NA
LHK_00109	2.08383	0.403945	106.273	42.9282	NA	Transporter	Transporter
LHK_00123	17.2215	0.0419205	196.586	8.24097	NA	Anaerobic C4-dicarboxylate uptake C (DcuC) family	Transporter
LHK_00127	3.63636	0.236004	3.99567	0.942995	NA	Hypothetical protein	NA
LHK_00139	3.7	0.178656	8.69656	1.55369	NA	Hypothetical protein	NA
LHK_00141	2.66667	0.302545	1.3177	0.398664	NA	Hypothetical protein	NA
LHK_00174	2.2	0.38889	2.31561	0.900518	NA	Hypothetical protein	NA
LHK_00198	8	0.095845	1.08463	0.103956	NA	Hypothetical protein	NA
LHK_00235	2.01822	0.405811	71.0734	28.8423	NA	Peptidase M16 domain protein	Peptidases
LHK_00284	4.32857	0.18684	10.7367	2.00605	NA	Formate dehydrogenase	Formate dehydrogenase
LHK_00285	4.01695	0.181824	14.6527	2.6642	NA	NADH dehydrogenase	Formate dehydrogenase
LHK_00285	4.01695	0.181824	14.6527	2.6642	NA	NADH dehydrogenase	Metabolic pathway
LHK_00286	3.33333	0.267441	6.34846	1.69784	NA	Respiratory-chain NADH dehydrogenase domain	Formate dehydrogenase
LHK_00286	3.33333	0.267441	6.34846	1.69784	NA	Respiratory-chain NADH dehydrogenase domain	Metabolic pathway
LHK_00293	4.6223	0.181223	124.051	22.4809	NA	Putative transcriptional regulator	Formate dehydrogenase
LHK_00293	4.6223	0.181223	124.051	22.4809	NA	Putative transcriptional regulator	NA
LHK_00294	10.8696	0.0479192	14.7057	0.704683	arcD-1	Arginine/ornithine antiporter	Arginine biosynthesis
LHK_00295	35.75	0.0214442	59.0627	1.26656	NA	Alanine racemase domain-containing protein	NA
LHK_00297	3	0.266194	3.02837	0.806134	NA	Hypothetical protein	NA
LHK_00304	6	0.128913	8.33003	1.07385	NA	Sterol-binding domain protein	NA
LHK_00305	6.63158	0.119453	13.2294	1.58029	NA	Peptidase U32	NA
LHK_00306	2.56818	0.306882	10.6933	3.28159	NA	Probable protease	Peptidases
LHK_00308	31.5	0.0255864	6.94888	0.177797	NA	Predicted integral membrane protein	NA
LHK_00319	3.37037	0.219495	61.6954	13.5418	NA	Hypothetical protein	NA
LHK_00339	2.57778	0.330175	137.454	45.384	NA	DUF1791 domain containing protein	NA
LHK_00351	3.64737	0.223827	50.1933	11.2346	hemN	Coproporphyrinogen III oxidase	Metabolic pathway
LHK_00353	2.42476	0.332287	469.675	156.067	rpoS	RNA polymerase sigma factor	Sigma factors
LHK_00354	2.81963	0.283463	1131.29	320.68	NA	Probable lipoprotein NlpD	NA
LHK_00365	2.42302	0.344833	237.843	82.0162	clpA	Clp protease	Heat shock proteins
LHK_00366	2.79464	0.305922	165.224	50.5457	NA	ATP-dependent Clp protease adapter protein	Heat shock proteins
LHK_00377	2.23077	0.350094	1.37902	0.482785	NA	Hypothetical protein	NA
LHK_00378	3.44444	0.225409	4.7277	1.06567	NA	Hypothetical protein	NA
LHK_00379	2.11111	0.365521	4.33245	1.5836	NA	Hypothetical protein	NA
LHK_00389	2.20739	0.360509	405.895	146.329	NA	Hypothetical protein	NA
LHK_00402	5	0.16945	0.395717	0.0670545	NA	Hypothetical protein	NA
LHK_00408	2.5	0.331583	1.93366	0.641169	NA	Hypothetical protein	NA
LHK_00411	2.28571	0.393126	1.38059	0.542747	NA	Hypothetical protein	NA
LHK_00412	2.66667	0.297235	2.64289	0.78556	NA	Hypothetical protein	NA
LHK_00417	3.25	0.249309	4.51917	1.12667	NA	Hypothetical protein	NA
LHK_00419	3	0.224046	0.405275	0.0908004	NA	Hypothetical protein	NA
LHK_00429	4.71143	0.170566	227.449	38.795	NA	Probable outer membrane porin	NA
LHK_00430	3.52128	0.237674	1121.13	266.462	NA	Putative amidinotransferase	NA
LHK_00431	4.07143	0.204715	8.07767	1.65362	lysP	Amino acid permease	Transporter
LHK_00432	3.91667	0.221241	25.7728	5.70201	apt	Adenine phosphoribosyltransferase	Metabolic pathway
LHK_00433	12.9186	0.0654928	406.014	26.591	clpB	Chaperone protein	Heat shock proteins
LHK_00466	3.44178	0.237607	65.7064	15.6123	matE	Multi antimicrobial extrusion protein	NA
LHK_00477	2.75676	0.287728	46.7138	13.4409	NA	Putative integron gene cassette protein	NA
LHK_00478	2.91398	0.293015	87.8525	25.7421	NA	Transporter	Transporter
LHK_00478	2.91398	0.293015	87.8525	25.7421	NA	Transporter	Transporter
LHK_00480	3.62025	0.240338	50.5246	12.143	NA	Hypothetical protein	NA
LHK_00481	2.02618	0.440481	155.696	68.581	NA	Hypothetical protein	NA
LHK_00482	4.24439	0.192146	245.407	47.1541	NA	Methyl-accepting chemotaxis sensory transducer	Bacterial chemotaxis
LHK_00485	31.2353	0.0216387	17.14	0.370886	NA	Cation transport ATPase	Transporter
LHK_00486	3.23529	0.252177	7.5046	1.89249	NA	Hypothetical protein	NA
LHK_00487	4.30952	0.204316	34.9763	7.14622	UspA	Universal stress protein	Universal stress protein
LHK_00517	2.50685	0.35789	24.1234	8.63354	NA	Hypothetical protein	NA
LHK_00518	2.26557	0.359107	145.628	52.296	NA	Surface antigen	Transporter
LHK_00576	2.16667	0.430442	19.9334	8.58019	maf	Maf-like protein	NA
LHK_00590	6.56855	0.120476	262.016	31.5668	UspA	Universal stress protein	Universal stress protein
LHK_00593	2.28571	0.538064	2.25452	1.21308	NA	Hypothetical protein	NA
LHK_00617	3.53333	0.233562	12.6181	2.94711	NA	Probable methyl-accepting chemotaxis protein IV	Bacterial chemotaxis
LHK_00637	3.26087	0.196467	17.4092	3.42033	NA	Hypothetical protein	NA
LHK_00641	4.75	0.130352	17.562	2.28924	NA	4Fe-4S ferredoxin, iron-sulfur binding	Ferredoxin
LHK_00651	5.2782	0.150771	99.6796	15.0288	NA	Hypothetical protein	NA
LHK_00659	1.69129	0.478118	2009.14	960.606	groES	Co-chaperonin	Heat shock protein
LHK_00660	2.32099	0.349921	2053.9	718.702	groEL1-1	Chaperone	Heat shock protein
LHK_00667	12.303	0.0642346	309.088	19.8541	NA	Probable binding protein component of ABC dipeptide transporter	Dipeptide transport system
LHK_00706	2.26545	0.369047	51.3498	18.9505	ybdK	Carboxylate-amine ligase	Ligases
LHK_00707	2.34422	0.352313	65.3338	23.018	NA	Putative Na/H antiporter	NA
LHK_00708	2.1804	0.376411	176.066	66.2732	bcp	Bacterioferritin comigratory protein	NA
LHK_00711	8.42857	0.096327	2.44937	0.23594	NA	Hypothetical protein	NA
LHK_00730	4.28571	0.170723	8.0789	1.37925	NA	Hypothetical protein	NA
LHK_00742	14	0.0282661	3.30379	0.0933854	NA	Hypothetical protein	NA
LHK_00745	9.90657	0.0786043	824.04	64.7731	hdeA-1	Probable acid stress chaperone	Universal stress protein
LHK_00760	2.26667	0.409996	100.122	41.0495	NA	Flavodoxin/nitric oxide synthase	NA
LHK_00761	2.91826	0.271152	141.355	38.3286	NA	OmpA/MotB	NA
LHK_00762	2.5	0.329868	2.71719	0.896312	NA	Hypothetical protein	NA
LHK_00764	2.11111	0.423467	7.74366	3.27918	NA	Hypothetical protein	NA
LHK_00773	2.16667	0.390462	5.69882	2.22518	NA	Hypothetical protein	NA
LHK_00796	8.59211	0.0964499	97.4545	9.39947	NA	L-lysine exporter	Transporter
LHK_00798	4.10938	0.198815	27.6834	5.50387	NA	Probable enoyl-CoA hydratase	NA
LHK_00811	2.13043	0.373346	4.52323	1.68873	NA	Hypothetical protein	NA
LHK_00812	12.5	0.0490833	6.58005	0.32297	NA	Hypothetical protein	NA
LHK_00815	13.2727	0.0804758	8.30597	0.66843	NA	Diguanylate cyclase/phosphodiesterase domain 2	NA
LHK_00819	7.88525	0.100512	68.63	6.89814	NA	Undecaprenyl-phosphate galactosephosphotransferase	NA
LHK_00820	5.04255	0.169376	51.6954	8.75598	NA	Nucleotidyl transferase	NA
LHK_00821	3.96154	0.185	57.5261	10.6423	NA	Anti-sigma factor antagonist	Transcription machinery
LHK_00822	3.27764	0.255665	65.4382	16.7302	NA	Putative PAS/PAC sensor protein	NA
LHK_00824	7	0.218809	1.75004	0.382926	NA	Hypothetical protein	NA
LHK_00825	3	0.289339	2.89446	0.837479	NA	Hypothetical protein	NA
LHK_00826	2.03846	0.414716	3.95768	1.64131	NA	Hypothetical protein	NA
LHK_00834	3.37838	0.229952	5.92798	1.36315	NA	Chain length determinant protein	NA
LHK_00841	3.4268	0.242377	73.8457	17.8985	hypF	Hydrogenase maturation factor	NA
LHK_00843	7.35714	0.104914	34.6599	3.63629	NA	DegT/DnrJ/EryC1/StrS aminotransferase	NA
LHK_00844	8.47059	0.110726	44.9188	4.97366	NA	Short-chain dehydrogenase/ reductase SDR	NA
LHK_00846	10.7923	0.0710117	176.11	12.5059	NA	Predicted amidase	NA
LHK_00847	8.3125	0.10207	54.6155	5.57463	NA	Asparaginase family protein	Peptidases
LHK_00848	24.0813	0.0325335	455.827	14.8297	NA	Sodium/pantothenate symporter	Transporter
LHK_00849	19.9286	0.0428769	169.311	7.25952	NA	Hypothetical protein	NA
LHK_00851	2.25996	0.369566	317.147	117.207	NA	Glutamine transport system substrate-binding protein	Transporter
LHK_00853	17.4724	0.0412336	732.577	30.2068	HvrA	Probable trans-acting regulatory	DNA repair and recombination proteins
LHK_00854	5.26291	0.150254	136.896	20.5692	NA	Dihydroorotate oxidase	Metabolic pathway
LHK_00904	7	0.100594	3.44715	0.346761	NA	Hypothetical protein	NA
LHK_00905	5	0.177535	2.26855	0.402748	NA	Hypothetical protein	NA
LHK_00906	5	0.159826	3.01252	0.481479	NA	Hypothetical protein	NA
LHK_00908	2.83333	0.298737	1.50226	0.448781	NA	Hypothetical protein	NA
LHK_00913	3.66667	0.229656	1.89691	0.435635	NA	Hypothetical protein	NA
LHK_00918	3	0.31641	0.405185	0.128205	NA	Hypothetical protein	NA
LHK_00921	2.71429	0.269604	21.859	5.89328	NA	Hypothetical protein	NA
LHK_00925	2.27273	0.366305	3.63844	1.33278	NA	Hypothetical protein	NA
LHK_00928	9.56757	0.0791754	69.0362	5.46597	NA	Hypothetical protein	NA
LHK_00929	2.72441	0.309936	47.26	14.6476	NA	Predicted permease	NA
LHK_00939	5.45631	0.1465	53.372	7.81901	dppB	Dipeptide transport system permease protein	Dipeptide transport system
LHK_00940	10.9	0.0765449	60.8908	4.66088	dppC	Dipeptide transport system permease protein	Dipeptide transport system
LHK_00941	5.77778	0.137587	141.619	19.4849	dppD	Dipeptide transport system permease protein	Dipeptide transport system
LHK_00942	5.75424	0.141514	66.8133	9.45501	dppF	Dipeptide transport system permease protein	Dipeptide transport system
LHK_00958	2.5073	0.337845	577.213	195.009	NA	Polyphosphate kinase 2	NA
LHK_00978	2.02632	0.390331	14.1617	5.52776	NA	Major facilitator family transporter	Transporter
LHK_00978	2.02632	0.390331	14.1617	5.52776	NA	Major facilitator family transporter	NA
LHK_00979	2.46667	0.365049	6.97172	2.54502	fdrA	Membrane protein	NA
LHK_00980	2.41818	0.365303	9.44618	3.45072	ylbE	Cytoplasmic protein	NA
LHK_00988	4.4375	0.187128	5.00213	0.936037	dcaF	Acetyl-CoA acetyltransferase	Metabolic pathway
LHK_00989	3.5	0.249453	1.68658	0.420723	NA	Hypothetical protein	NA
LHK_00990	3.2	0.228782	1.52129	0.348045	NA	Hypothetical protein	NA
LHK_01018	2.7191	0.373988	46.2113	17.2825	folD	Bifunctional protein	Metabolic pathway
LHK_01019	3.61765	0.208617	29.9326	6.24447	NA	Hypothetical protein	NA
LHK_01020	3.3038	0.248026	18.0349	4.47312	nahY-1	Methyl-accepting chemotaxis protein	Bacterial chemotaxis
LHK_01028	3	0.30187	0.84266	0.254374	NA	Hypothetical protein	NA
LHK_01035	8.96429	0.0938025	119.678	11.2261	UreA	Urease, gamma subunit	Urease
LHK_01036	8.24138	0.108512	45.7759	4.96724	UreB	Urease, beta subunit	Urease
LHK_01037	10.4552	0.0751678	249.795	18.7766	ureC	Urease subunit alpha	Urease
LHK_01038	12.139	0.0623212	405.316	25.2598	ccrB-1	Camphor resistance protein	Urease
LHK_01039	9.95556	0.0737531	99.8032	7.3608	ccrB	Camphor resistance protein	Urease
LHK_01040	9.29878	0.0868544	185.109	16.0775	UreE	Urease accessory protein	Urease
LHK_01041	8.77273	0.0984327	109.495	10.7779	UreF	Urease accessory protein	Urease
LHK_01042	8.09938	0.100267	194.256	19.4775	ureG	Urease accessory protein	Urease
LHK_01043	8.92079	0.091885	87.9592	8.08213	UreD	Urease accessory protein	Urease
LHK_01044	6.62264	0.12362	33.6894	4.16469	NA	Urea transporter	Urease
LHK_01045	2.31	0.356838	19.7304	7.04056	NA	Cobalamin (Vitamin B12) biosynthesis CbiM protein	Transporter
LHK_01046	4.85714	0.153534	111.512	17.1209	hdeA-2	Probable acid stress chaperone	Universal stress protein
LHK_01077	2.02667	0.378195	25.97	9.82175	NA	Cobalt ABC transporter	Transporter
LHK_01078	3	0.29102	47.9755	13.9618	NA	Cobalt ABC transporter	Transporter
LHK_01080	2.26288	0.375742	1313.88	493.682	NA	Hypothetical protein	NA
LHK_01095	4.21622	0.19953	11.931	2.3806	ybaT	Amino acid transporter	Transporter
LHK_01096	4.025	0.206547	10.2092	2.10868	gadC	APC family amino acid-polyamine-organocation transporter glutamate:gamma-aminobutyrate antiporter	Transporter
LHK_01096	4.025	0.206547	10.2092	2.10868	gadC	APC family amino acid-polyamine-organocation transporter glutamate:gamma-aminobutyrate antiporter	Transporter
LHK_01097	2.13115	0.394842	22.8939	9.03946	NA	ABC peptide transporter	Transporter
LHK_01097	2.13115	0.394842	22.8939	9.03946	NA	ABC peptide transporter	Transporter
LHK_01107	23.2131	0.0376297	80.1884	3.01746	prkA	Protein kinase	NA
LHK_01108	12.1538	0.0569515	25.5837	1.45703	NA	UPF0229 protein	NA
LHK_01109	9.43478	0.0987162	14.3107	1.4127	NA	SpoVR family protein	NA
LHK_01116	4.3433	0.183298	384.941	70.559	NA	Methyl-accepting chemotaxis sensory transducer	Bacterial chemotaxis
LHK_01133	3.66667	0.194005	5.92727	1.14992	NA	Hypothetical protein	NA
LHK_01168	2.6	0.375863	1.79031	0.672912	NA	Hypothetical protein	NA
LHK_01170	9.06667	0.0912232	17.275	1.57588	NA	EAL domain protein	NA
LHK_01172	3.33333	0.352806	3.14559	1.10978	NA	Hypothetical protein	NA
LHK_01204	2.60638	0.298162	29.3865	8.76195	NA	Hypothetical protein	NA
LHK_01213	5.21908	0.151973	289.55	44.0037	moaA2	Molybdenum cofactor biosynthesis protein A	Molybdopterin biosynthesis
LHK_01238	2.376	0.336955	112.472	37.8981	NA	DUF1857 domain containing protein	NA
LHK_01240	2.25	0.325402	2.21455	0.720617	NA	Hypothetical protein	NA
LHK_01241	3.03955	0.262755	88.1501	23.1619	NA	Probable PhoH-related protein	NA
LHK_01301	4.40741	0.197594	38.7512	7.65702	NA	Hypothetical protein	NA
LHK_01311	2.09091	0.357669	21.9063	7.8352	NA	Hypothetical protein	NA
LHK_01324	2.475	0.368348	7.92837	2.9204	cfa	Cyclopropane-fatty-acyl-phospholipid synthase	Transferases
LHK_01325	4.5	0.155181	1.00813	0.156443	NA	Hypothetical protein	NA
LHK_01326	2.07407	0.413851	3.92825	1.62571	NA	Hypothetical protein	NA
LHK_01327	2.88235	0.307873	7.87027	2.42305	NA	Hypothetical protein	NA
LHK_01331	2.21465	0.369065	142.378	52.5465	NA	Lectin A	NA
LHK_01358	5.05882	0.170051	10.5796	1.79907	NA	Hypothetical protein	NA
LHK_01359	4.5	0.153487	18.0264	2.76683	cheY3-2	Chemotaxis regulator protein	Bacterial chemotaxis
LHK_01361	7.41429	0.109742	36.7255	4.03032	nahY-2	Methyl-accepting chemotaxis protein	Bacterial chemotaxis
LHK_01362	24	0.0318711	5.21397	0.166175	NA	Hypothetical protein	NA
LHK_01365	3	0.214008	1.26818	0.2714	NA	Hypothetical protein	NA
LHK_01383	4.02857	0.229944	32.8402	7.55141	NA	Multiple antibiotic resistance protein MarC	Transporter
LHK_01386	11	0.0667839	3.60796	0.240953	NA	Hypothetical protein	NA
LHK_01419	2.52778	0.318543	9.54207	3.03956	NA	Hypothetical protein	NA
LHK_01420	4.89286	0.14962	3.90051	0.583595	NA	Hypothetical protein	NA
LHK_01421	4.27273	0.208071	3.29468	0.685527	NA	Hypothetical protein	NA
LHK_01424	5.77778	0.14211	6.53734	0.929023	NA	RND efflux system	NA
LHK_01426	3.25	0.255495	4.15205	1.06083	NA	Hypothetical protein	NA
LHK_01434	6.52439	0.120465	123.791	14.9125	NA	Hypothetical protein	NA
LHK_01439	3.14286	0.243739	2.89465	0.70554	NA	Hypothetical protein	NA
LHK_01444	2.42857	0.361385	4.48889	1.62222	NA	Hypothetical protein	NA
LHK_01453	2.39623	0.386585	11.2668	4.35556	NA	Radical SAM domain protein	NA
LHK_01454	5.14508	0.16862	1523.94	256.966	NA	Stress response protein	Universal stress protein
LHK_01461	2.44298	0.328633	298.947	98.2438	mucD	Serine protease	Peptidases
LHK_01462	2.64062	0.339589	45.3902	15.414	NA	Thioredoxin	NA
LHK_01470	5.01874	0.166154	259.255	43.0762	nahY-3	Methyl-accepting chemotaxis protein	Bacterial chemotaxis
LHK_01497	8.2	0.102071	6.3811	0.651323	NA	Hypothetical protein	NA
LHK_01500	11.3333	0.075439	7.28704	0.549727	NA	Hypothetical protein	NA
LHK_01504	10	0.0497315	12.3589	0.614625	NA	Hypothetical protein	NA
LHK_01505	18.6667	0.0441588	12.725	0.561919	NA	Hypothetical protein	NA
LHK_01506	4.85	0.172928	8.08275	1.39773	NA	Replicative DNA helicase	NA
LHK_01507	5.5	0.150329	3.02268	0.454396	NA	Hypothetical protein	NA
LHK_01509	9.33333	0.100307	6.01955	0.603801	NA	Hypothetical protein	NA
LHK_01510	2.1	0.471822	4.14334	1.95492	NA	Hypothetical protein	NA
LHK_01511	2.8	0.301079	7.25586	2.18459	NA	Hypothetical protein	NA
LHK_01512	5	0.152248	3.0387	0.462637	NA	Hypothetical protein	NA
LHK_01529	2.5	0.464203	1.38685	0.643782	NA	Hypothetical protein	NA
LHK_01533	6	0.0919271	1.41893	0.130438	NA	Hypothetical protein	NA
LHK_01535	3	0.514852	0.507164	0.261114	NA	Hypothetical protein	NA
LHK_01537	3	0.326845	1.36569	0.44637	NA	Hypothetical protein	NA
LHK_01538	3	0.454505	0.969203	0.440507	NA	Hypothetical protein	NA
LHK_01542	2.95652	0.249541	7.17374	1.79014	NA	Gp08	NA
LHK_01547	3.22581	0.247094	147.549	36.4584	NA	Hypothetical protein	NA
LHK_01548	3.76471	0.219503	233.743	51.3073	NA	Virulence gene repressor RsaL	Transcription machinery
LHK_01551	2.14286	0.340652	4.30659	1.46705	NA	Hypothetical protein	NA
LHK_01559	11	0.0840884	2.74785	0.231062	NA	Hypothetical protein	NA
LHK_01568	4.41489	0.184154	65.9587	12.1465	NA	Hypothetical protein	NA
LHK_01571	3.4	0.241082	5.81522	1.40195	NA	Hypothetical protein	NA
LHK_01572	3.22449	0.264044	10.0993	2.66665	atkA	Potassium-transporting ATPase A chain	Hydrolases
LHK_01579	3.27586	0.216282	23.7989	5.14727	NA	Hypothetical protein	NA
LHK_01580	2.19828	0.392138	33.4436	13.1145	NA	UmuD protein	Hydrolases
LHK_01614	3.58333	0.186715	7.87202	1.46982	NA	Sodium:dicarboxylate symporter	NA
LHK_01615	2.64167	0.326865	226.378	73.9952	NA	Probable amino acid ABC transporter, permease	Transporter
LHK_01617	4.66667	0.121625	5.54474	0.674379	NA	Hypothetical protein	NA
LHK_01633	2.25	0.317354	2.54161	0.806589	NA	Hypothetical protein	NA
LHK_01634	2.18182	0.351781	2.19634	0.772631	NA	Hypothetical protein	NA
LHK_01636	2.29167	0.393827	4.91409	1.9353	NA	Hypothetical protein	NA
LHK_01638	2.33333	0.404712	2.80594	1.1356	NA	Hypothetical protein	NA
LHK_01639	2.2	0.319925	5.93009	1.89718	NA	Phage tail tape measure protein TP901, core region	NA
LHK_01640	2.1875	0.380337	8.37718	3.18615	NA	Hypothetical protein	NA
LHK_01645	2.66667	0.35754	2.53266	0.905527	NA	Hypothetical protein	NA
LHK_01656	2.68182	0.334699	5.28401	1.76856	NA	CBS domain containing protein	NA
LHK_01664	2.05556	0.446954	4.10517	1.83482	NA	Hypothetical protein	NA
LHK_01665	2.4	0.339498	8.64588	2.93526	NA	Hypothetical protein	NA
LHK_01666	6.26667	0.12914	22.6072	2.91948	NA	Hypothetical protein	NA
LHK_01670	2.5	0.189915	2.16368	0.410916	NA	Hypothetical protein	NA
LHK_01689	2.19221	0.364797	391.618	142.861	betT	High-affinity choline transport protein	Transporter
LHK_01696	3.1998	0.254029	224.731	57.0884	NA	Putative ATP-dependent RNA helicase protein	NA
LHK_01702	2.30769	0.354355	386.825	137.073	NA	Hypothetical protein	NA
LHK_01710	2.02247	0.39885	58.6828	23.4056	rbsK	D-ribose pyranase	Carbohydrate metabolism
LHK_01711	2.87671	0.322863	43.5575	14.0631	rbsD	Ribokinase	Transporter
LHK_01712	2.21925	0.385481	61.0167	23.5208	rbsA	Ribose import ATP-binding protein	Transporter
LHK_01718	2.22222	0.338892	6.06047	2.05385	NA	Hypothetical protein	NA
LHK_01720	2.14286	0.370122	10.136	3.75156	kup	K potassium transporter	Transporter
LHK_01721	13.2202	0.0619191	86.5932	5.36177	NA	Probable methyl-accepting chemotaxis protein	Bacterial chemotaxis
LHK_01722	7.66667	0.113252	6.50789	0.737031	NA	Hypothetical protein	NA
LHK_01730	2.5	0.423154	2.11966	0.896941	NA	Hypothetical protein	NA
LHK_01737	2.38983	0.31837	9.78336	3.11473	NA	CP4 integrase protein	NA
LHK_01752	6	0.147078	0.875951	0.128834	NA	Hypothetical protein	NA
LHK_01754	2.125	0.423065	2.68556	1.13617	NA	Hypothetical protein	NA
LHK_01755	3	0.264338	0.320216	0.0846451	NA	Hypothetical protein	NA
LHK_02790	2.00552	0.423019	89.6442	37.9212	NA	Putative glutamine amidotransferase
LHK_01765	2.5	0.658346	1.09816	0.72297	NA	Hypothetical protein	NA
LHK_01766	4.5	0.206733	1.0543	0.217959	NA	Hypothetical protein	NA
LHK_01777	2.09091	0.417423	5.07391	2.11797	NA	Hypothetical protein	NA
LHK_01779	4.5	0.242798	1.47165	0.357313	NA	Hypothetical protein	NA
LHK_01783	2.83333	0.278296	3.77647	1.05098	NA	Hypothetical protein	NA
LHK_01784	4.875	0.154293	8.64309	1.33357	NA	Hypothetical protein	NA
LHK_01785	2.8125	0.333734	8.37953	2.79654	NA	Hypothetical protein	NA
LHK_02932	21.525	0.0358765	253.027	9.0777	NA	Aminotransferase
LHK_01788	2.5	0.359169	1.72612	0.619968	NA	Hypothetical protein	NA
LHK_01789	7	0.0880709	1.14599	0.100928	NA	Hypothetical protein	NA
LHK_01792	3.75	0.22606	2.73569	0.618431	NA	Hypothetical protein	NA
LHK_01793	2.25	0.275027	2.99525	0.823773	NA	Hypothetical protein	NA
LHK_01797	4	0.236342	2.04217	0.482651	NA	Hypothetical protein	NA
LHK_01799	2.53704	0.316499	28.9388	9.1591	NA	Probable integrase/recombinase protein	NA
LHK_01804	2.67568	0.268989	20.0889	5.4037	NA	Hypothetical protein	NA
LHK_01806	2.6761	0.315602	87.3881	27.5799	NA	DUF980 domain containing protein	Peptidases
LHK_01810	5.5	0.157255	1.979	0.311208	NA	Hypothetical protein	NA
LHK_01821	2.10404	0.404564	126.287	51.091	mnmA	tRNA-specific 2-thiouridylase	Transfer RNA biogenesis
LHK_01835	6.81609	0.118593	190.314	22.5699	NA	Stress response protein	Universal stress protein
LHK_01835	6.81609	0.118593	190.314	22.5699	NA	Putative stress response DNA-binding protein	NA
LHK_01849	2.13154	0.382478	443.574	169.658	elaB	Transmembrane protein	NA
LHK_01850	2.13428	0.404751	270.434	109.459	gltX	Glutamyl-tRNA synthetase	Metabolic pathway
LHK_01851	2.05833	0.433713	31.5372	13.6781	NA	ErfK/YbiS/YcfS/YnhG family protein	NA
LHK_01877	7.27817	0.109036	2657.48	289.761	groEL1-2	Chaperone	Heat shock protein
LHK_01878	7.26364	0.108298	2217.39	240.138	groES	Co-chaperonin	Heat shock protein
LHK_01881	2.09896	0.413297	33.6861	13.9224	NA	Sodium:dicarboxylate symporter	Transporter
LHK_01887	2.29311	0.362068	457.332	165.585	gdhA-2	Glutamate dehydrogenase	Metabolic pathway
LHK_01889	3.55319	0.249698	15.4121	3.84836	NA	Hypothetical protein	NA
LHK_01898	11.2029	0.0695705	514.014	35.7602	NA	Endoribonuclease L-PSP	NA
LHK_01900	2.66667	0.215977	2.45662	0.530575	NA	Hypothetical protein	NA
LHK_01901	4.16216	0.204769	18.4615	3.78034	NA	Adhesin AIDA-I	NA
LHK_01902	12.5417	0.0734552	25.2433	1.85425	NA	Putative glycosyltransferase	NA
LHK_01903	4.33333	0.248737	3.10802	0.773079	NA	Hypothetical protein	NA
LHK_01908	2.27273	0.355277	7.32684	2.60306	NA	Hypothetical protein	NA
LHK_01919	2.2378	0.347337	28.2544	9.81381	zwf	Glucose-6-phosphate 1-dehydrogenase	Carbohydrate metabolism
LHK_01920	2.3806	0.313355	35.2677	11.0513	NA	6-phosphogluconate dehydrogenase, decarboxylating	Carbohydrate metabolism
LHK_01935	2.01478	0.400385	293.985	117.707	NA	Hypothetical protein	NA
LHK_01953	2.37838	0.340842	13.7097	4.67283	NA	Hypothetical protein	NA
LHK_01954	4.27778	0.193335	13.6998	2.64865	NA	Putative DNA-binding protein	NA
LHK_01975	4.74194	0.190831	48.7798	9.30872	NA	Hypothetical protein	NA
LHK_01976	5.31034	0.156756	40.5865	6.36216	NA	Transglycosylase associated protein	NA
LHK_01995	4.5	0.194389	3.75796	0.730506	NA	Hypothetical protein	NA
LHK_02002	5	0.119202	2.29945	0.2741	NA	Hypothetical protein	NA
LHK_02003	5	0.139069	1.03328	0.143698	NA	Hypothetical protein	NA
LHK_02004	3	0.177342	0.909712	0.16133	NA	Hypothetical protein	NA
LHK_02005	21	0.0393946	3.10592	0.122356	NA	Hypothetical protein	NA
LHK_02009	4	0.183742	2.44661	0.449545	NA	Hypothetical protein	NA
LHK_02014	2.2	0.492527	2.46112	1.21217	NA	Hypothetical protein	NA
LHK_02026	3.00166	0.239757	1660.11	398.024	NA	Probable sigma-54 modulation protein	NA
LHK_02037	2.60412	0.31082	536.791	166.845	NA	Methyl-accepting chemotaxis protein	Bacterial chemotaxis
LHK_02048	2.34135	0.381584	41.8052	15.9522	metN	Methionine import ATP-binding protein	Transcription machinery
LHK_02061	2.69118	0.308375	225.518	69.5441	NA	Peptide deformylase	Hydrolases
LHK_02067	2.85387	0.295991	1069.51	316.567	NA	Putative transcriptional regulator	Transcription machinery
LHK_02079	96	0.00874038	12.3735	0.108149	NA	Ferredoxin-type protein NapF	Nitrate reductase
LHK_02080	78.5	0.0168327	35.218	0.592816	napD	Periplasmic nitrate reductase chaperone	Nitrate reductase
LHK_02081	68.9118	0.0118412	100.248	1.18706	napA	Periplasmic nitrate reductase	Nitrate reductase
LHK_02082	39.9167	0.0208238	50.1466	1.04424	napG	Periplasmic nitrate reductase	Nitrate reductase
LHK_02083	31.8	0.0217296	16.5856	0.360398	napH	Periplasmic nitrate reductase	Nitrate reductase
LHK_02084	37.8	0.021773	32.5763	0.709285	NA	Periplasmic nitrate reductase	Nitrate reductase
LHK_02085	19.4545	0.034757	33.0308	1.14805	napC2	Periplasmic nitrate reductase	Nitrate reductase
LHK_02086	4.26484	0.187873	120.341	22.6087	NA	Heme exporter protein ccmA	Transporter
LHK_02089	2.34375	0.344115	19.3035	6.64262	NA	Hypothetical protein	NA
LHK_02090	2.45714	0.324075	84.6495	27.4328	NA	CcmE/CycJ protein precursor	NA
LHK_02092	2.0597	0.419473	20.2231	8.48305	NA	Periplasmic protein thiol:disulfide oxidoreductase DsbE	NA
LHK_02097	3	0.238404	1.00746	0.240183	NA	Hypothetical protein	NA
LHK_02126	4.43137	0.18964	31.9562	6.06017	NA	Metabolite MFS transporter, MHS family	Transporter
LHK_02126	4.43137	0.18964	31.9562	6.06017	NA	Metabolite MFS transporter, MHS family	Transporter
LHK_02153	2.05523	0.439579	37.4834	16.4769	acnA	Aconitate hydratase	Metabolic pathway
LHK_02165	3.32365	0.257098	45.9089	11.8031	NA	Probable methyl-accepting chemotaxis protein	Bacterial chemotaxis
LHK_02170	2.065	0.436301	37.6603	16.4312	aguB	N-carbamoylputrescine amidohydrolase	Metabolic pathway
LHK_02210	3.35714	0.246239	23.5182	5.7911	ald	Alanine dehydrogenase	Metabolic pathway
LHK_02211	2.04545	0.430659	12.412	5.34536	NA	Hypothetical protein	NA
LHK_02212	2.35938	0.344026	28.662	9.86047	NA	Probable transcriptional regulator	NA
LHK_02213	2.27746	0.378767	40.9736	15.5194	NA	Probable aldehyde dehydrogenase	Metabolic pathway
LHK_02229	2.91729	0.282323	108.236	30.5575	NA	Hypothetical protein	NA
LHK_02230	3.29965	0.227685	1221.99	278.23	NA	Hypothetical protein	NA
LHK_02235	7.57317	0.104079	42.4707	4.42031	NA	AbgT family protein	NA
LHK_02236	13.8868	0.0547313	58.6669	3.21091	pepT1	Peptidase T	Peptidases
LHK_02237	2.41463	0.313569	30.212	9.47355	NA	Hypothetical protein	NA
LHK_02239	2.18231	0.372817	54.2459	20.2238	yhiH	ABC-type multidrug transport system	NA
LHK_02240	3.125	0.29475	34.8453	10.2706	NA	Type I antifreeze protein:HlyD family secretion protein	NA
LHK_02248	2.25	0.395319	41.9998	16.6033	NA	Adenylate cyclase-like protein	NA
LHK_02249	2.65272	0.329593	43.5499	14.3538	NA	Sigma54 specific transcriptional regulator	NA
LHK_02258	73.0702	0.00939818	221.692	2.0835	nrdD	Anaerobic ribonucleoside triphosphate reductase	Anaerobic ribonucleoside triphosphate
LHK_02259	90.8571	0.00884251	87.0894	0.770088	nrdG	Anaerobic ribonucleoside-triphosphate reductase-activating protein	Anaerobic ribonucleoside triphosphate
LHK_02260	21.8462	0.0361837	61.0477	2.20893	NA	Probable transmemebrane protein	NA
LHK_02264	2.23333	0.401906	10.8752	4.37082	NA	Probable acyl-CoA dehydrogenase	NA
LHK_02269	5.72826	0.137458	41.807	5.74673	NA	Catalytic domain of components of various dehydrogenase complexes	Metabolic pathway
LHK_02270	6.55405	0.130919	40.7902	5.34021	NA	Transketolase	Metabolic pathway
LHK_02271	6.35526	0.123516	33.2214	4.10337	NA	Pyruvate dehydrogenase E1 component alpha subunit	Metabolic pathway
LHK_02291	2.46667	0.327072	41.1069	13.4449	NA	Chorismate mutase	NA
LHK_02300	2.26316	0.417109	12.2369	5.10412	NA	Hypothetical protein	NA
LHK_02302	2.8125	0.285329	4.39572	1.25423	NA	Hypothetical protein	NA
LHK_02310	2.19588	0.386693	37.7125	14.5831	NA	PrpF, AcnD-accessory	Carbohydrate metabolism
LHK_02312	2.47143	0.357667	58.5201	20.9307	NA	Transposase IS3/IS911	NA
LHK_02313	3	0.244458	8.66581	2.11842	NA	Hypothetical protein	NA
LHK_02316	2.01806	0.402072	99.9196	40.1749	g6pI2	Glucose-6-phosphate isomerase 2	Carbohydrate metabolism
LHK_02337	8.06045	0.100905	377.016	38.0429	argB-1	Acetylglutamate kinase	Arginine biosynthesis
LHK_02338	13.2561	0.060248	81.7998	4.92827	argA-1	N-acetylglutamate synthase	Arginine biosynthesis
LHK_02339	3.95238	0.186234	28.7272	5.34998	NA	Hypothetical protein	NA
LHK_02340	15.7241	0.0474507	60.4089	2.86644	NA	Fumarate reductase respiratory complex, transmembrane subunit	Fumarate reductase
LHK_02341	13.9402	0.0569327	80.2865	4.57093	frdA	Fumarate reductase flavoprotein subunit	Fumarate reductase
LHK_02342	1.53094	0.561785	97.2504	54.6337	frdB	Fumarate reductase flavoprotein subunit	Fumarate reductase
LHK_02365	2.03329	0.396213	142.873	56.6083	NA	Predicted signal transduction protein containing a membrane domain, an EAL and a GGDEF domain	NA
LHK_02366	2.65278	0.315878	133.619	42.2075	NA	Low molecular weight phosphotyrosine protein phosphatase	Hydrolases
LHK_02381	5.5	0.234277	5.76471	1.35054	NA	Hypothetical protein	NA
LHK_02382	18.3333	0.03672	11.3248	0.415846	NA	Hypothetical protein	NA
LHK_02383	13.6386	0.0571286	80.5815	4.60351	NA	Protoporphyrinogen oxidase	Metabolic pathway
LHK_02384	2.02941	0.474597	15.7957	7.49662	NA	Hypothetical protein	NA
LHK_02396	3	0.107083	1.99151	0.213258	NA	Hypothetical protein	NA
LHK_02426	4	0.17521	0.945611	0.16568	NA	Hypothetical protein	NA
LHK_02427	3.37838	0.251625	7.29769	1.83628	NA	Probable methyl-accepting chemotaxis protein	Bacterial chemotaxis
LHK_02428	4	0.0801622	1.50473	0.120622	NA	Hypothetical protein	NA
LHK_02443	7.11816	0.116423	35111.4	4087.77	NA	Probable outer membrane porin	NA
LHK_02451	3.66667	0.224688	1.90009	0.426928	NA	Hypothetical protein	NA
LHK_02457	2.73276	0.276042	37.979	10.4838	modA	Molybdenum ABC transporter	Molybdopterin biosynthesis
LHK_02461	2.5	0.251366	0.99949	0.251238	NA	Hypothetical protein	NA
LHK_02465	2.04545	0.3643	4.78887	1.74459	NA	Hypothetical protein	NA
LHK_02466	2.61538	0.278426	7.9794	2.22168	NA	Hypothetical protein	NA
LHK_02468	2.375	0.410278	7.78853	3.19546	NA	Hypothetical protein	NA
LHK_02473	3.16667	0.250228	4.73408	1.1846	NA	Hypothetical protein	NA
LHK_02474	4.5	0.179157	2.88706	0.517236	NA	Hypothetical protein	NA
LHK_02475	6.08333	0.162567	18.5242	3.01141	NA	Hypothetical protein	NA
LHK_02476	3.11111	0.289588	11.3809	3.29577	NA	Hypothetical protein	NA
LHK_02477	11	0.0839211	3.5012	0.293825	NA	Hypothetical protein	NA
LHK_02487	4.83133	0.174108	90.2268	15.7092	NA	Possible exported protein	NA
LHK_02496	38.88	0.0214427	40.6308	0.871234	dmsA	Anaerobic dimethyl sulfoxide reductase	Dimethyl sulfoxide reductase
LHK_02497	71.5	0.00917334	20.1283	0.184643	dmsB	Anaerobic dimethyl sulfoxide reductase	Dimethyl sulfoxide reductase
LHK_02498	12.25	0.0729086	10.666	0.777644	dmsC	Anaerobic dimethyl sulfoxide reductase	Dimethyl sulfoxide reductase
LHK_02499	8.18182	0.116198	9.72114	1.12957	ynfI	Anaerobic dimethyl sulfoxide reductase	Dimethyl sulfoxide reductase
LHK_02503	2.30769	0.29068	8.9605	2.60464	NA	Hypothetical protein	NA
LHK_02512	2.55556	0.354617	6.24447	2.2144	cybB	Cytochrome b561	NA
LHK_02518	2.42857	0.38848	4.80955	1.86842	NA	Hypothetical protein	NA
LHK_02522	2.25	0.362423	1.57728	0.571641	NA	Hypothetical protein	NA
LHK_02526	2.34615	0.371405	15.138	5.62233	NA	Probable DNA-directed DNA polymerase III	Metabolic pathway
LHK_02527	7.60784	0.105184	273.757	28.7948	NA	Alginate granule-binding protein	NA
LHK_02535	3.06452	0.275164	97.399	26.8007	NA	Hypothetical protein	NA
LHK_02558	5.58696	0.138261	231.627	32.025	NA	Hypothetical protein	NA
LHK_02565	2.53191	0.31162	5.26429	1.64046	NA	Possible transglutaminase-like superfamily protein	NA
LHK_02566	3.21429	0.251442	12.9049	3.24484	NA	DUF58 domain containing protein	NA
LHK_02567	3.5	0.228849	19.1603	4.38482	NA	ATPase associated with various cellular activities	Hydrolases
LHK_02568	3.31942	0.246522	152.988	37.715	NA	Ribonuclease R rnr	Hydrolases
LHK_02578	2.50649	0.346755	63.3045	21.9511	NA	HipA domain protein	NA
LHK_02581	4.66667	0.178392	1.55992	0.278277	NA	Hypothetical protein	NA
LHK_02584	3.05882	0.305855	4.16482	1.27383	NA	Hypothetical protein	NA
LHK_02587	3	0.500649	0.438203	0.219386	NA	Hypothetical protein	NA
LHK_02590	2.33333	0.399872	0.719182	0.287581	NA	Hypothetical protein	NA
LHK_02594	2.5	0.25	0.816672	0.204168	NA	Hypothetical protein	NA
LHK_02611	4.18722	0.190568	639.77	121.92	NA	Anthranilate synthase component I	NA
LHK_02612	3.00716	0.274505	590.609	162.125	NA	Hypothetical protein	NA
LHK_02613	2.66667	0.561558	0.570686	0.320473	NA	Hypothetical protein	NA
LHK_02619	2.55556	0.319341	4.09144	1.30656	NA	Hypothetical protein	NA
LHK_02622	2.07143	0.375518	1.32623	0.498021	NA	Hypothetical protein	NA
LHK_02629	2.75	0.29418	16.069	4.72716	NA	Hypothetical protein	NA
LHK_02637	2.99291	0.269626	31.0411	8.36948	NA	Probable transcriptional regulatory protein	NA
LHK_02648	3.31818	0.260012	14.0564	3.65483	NA	Sulfate transporter	Transporter
LHK_02648	3.31818	0.260012	14.0564	3.65483	NA	Sulfate transporter	NA
LHK_02657	2.47059	0.379712	7.32307	2.78066	NA	Hypothetical protein	NA
LHK_02666	2.01053	0.39692	18.422	7.31204	cpx	Cytochrome c peroxidase	Oxidoreductases
LHK_02668	11.9831	0.0681473	118.476	8.07383	yqhD	Alcohol dehydrogenase	Carbohydrate metabolism
LHK_02670	9.05882	0.120271	22.5728	2.71486	NA	Hypothetical protein	NA
LHK_02679	2.28465	0.372342	656.116	244.3	ompW	Outer membrane protein W	NA
LHK_02687	3.47945	0.23147	23.9803	5.55071	NA	Probable methyl-accepting chemotaxis protein	Bacterial chemotaxis
LHK_02688	2.69737	0.302283	57.5264	17.3893	NA	Probable methyl-accepting chemotaxis protein	Bacterial chemotaxis
LHK_02703	2.25038	0.374099	132.231	49.4676	NA	Flagellar hook-associated protein 2 (HAP2)	Flagellar system
LHK_02704	2.21667	0.378541	166.372	62.9787	flaG	Uncharacterized flagellar protein	Flagellar system
LHK_02706	3.38628	0.2333	215.275	50.2235	NA	TPR repeat protein	NA
LHK_02707	3.1	0.249741	18.5222	4.62576	NA	Hypothetical protein	NA
LHK_02708	4.16883	0.204569	29.7457	6.08505	NA	Putative glycosyltransferase	NA
LHK_02711	2.22222	0.318498	4.09645	1.30471	NA	Hypothetical protein	NA
LHK_02713	3.5	0.302417	3.78174	1.14366	NA	Hypothetical protein	NA
LHK_02725	2.13679	0.383638	59.1464	22.6908	NA	Putative heme oxygenase	NA
LHK_02727	5.4422	0.151503	213.794	32.3905	arcC-1	Ccarbamate kinase	Arginine biosynthesis
LHK_02728	7.0689	0.110807	1711.33	189.627	otcC-1	Ornithine carbamoyltransferase	Arginine biosynthesis
LHK_02729	8.18304	0.0958237	1703.99	163.283	arcA-1	Arginine deiminase	Arginine biosynthesis
LHK_02730	5.40919	0.153549	205.613	31.5717	arcD-2	Arginine/ornithine antiporter	Arginine biosynthesis
LHK_02732	2.60925	0.317591	2364.36	750.899	arcC-2	Carbamate kinase	Arginine biosynthesis
LHK_02733	3.0232	0.274014	4430.93	1214.13	otcC-2	Ornithine carbamoyltransferase, catabolic	Arginine biosynthesis
LHK_02734	3.92614	0.207228	6564.16	1360.28	arcA-2	Arginine deiminase	Arginine biosynthesis
LHK_02738	2.64764	0.320065	291.16	93.1899	dnaJ	Chaperone	Heat shock protein
LHK_02739	2.23999	0.377843	1568.95	592.816	dnaK	Chaperone	Heat shock protein
LHK_02740	1.73865	0.455241	383.6	174.631	grpE	Heat shock protein	Heat shock protein
LHK_02785	2.52381	0.324409	19.6171	6.36397	NA	Glycosyl transferase, family 4	Transferases
LHK_02786	2.56	0.31837	44.3267	14.1123	NA	Glycosyl transferase group 1	NA
LHK_02796	2.19192	0.376431	27.4414	10.3298	NA	Hypothetical protein	NA
LHK_02808	2.31034	0.358785	20.7637	7.44971	NA	Hypothetical protein	NA
LHK_02808	2.31034	0.358785	20.7637	7.44971	NA	Hypothetical protein	NA
LHK_02810	6.62054	0.122859	108.759	13.362	NA	Probable di-tripeptide ABC transporter	Transporter
LHK_02810	6.62054	0.122859	108.759	13.362	NA	Probable di-tripeptide ABC transporter	Transporter
LHK_02816	4	0.192252	1.07661	0.20698	NA	Hypothetical protein	NA
LHK_02823	2.04054	0.404622	9.81743	3.97234	goaG	4-aminobutyrate transaminase	Metabolic pathway
LHK_02841	2.56364	0.301271	74.0047	22.2955	NA	Probable thiol peroxidase	Oxidoreductases
LHK_02853	3.26722	0.357835	225.154	80.5681	NA	Hypothetical protein	NA
LHK_02905	2.10513	0.399139	163.861	65.4035	greA	Transcription elongation factor	Transcription machinery
LHK_02920	2.2	0.397478	7.01142	2.78688	NA	Phage tail tape measure protein TP901, core region	NA
LHK_02931	2.14634	0.39576	69.2611	27.4108	oprM	Outer membrane efflux protein	Cellular processes
LHK_02974	4.5	0.186423	2.83644	0.528777	NA	Hypothetical protein	NA
LHK_02992	2.56522	0.362993	5.73453	2.0816	NA	Hypothetical protein	NA
LHK_02992	2.56522	0.362993	5.73453	2.0816	NA	Hypothetical protein	NA
LHK_03013	15	0.0722472	1.08365	0.0782907	NA	Hypothetical protein	NA
LHK_03026	21.8958	0.0369785	64.4609	2.38367	NA	Probable methyl-accepting chemotaxis protein	Bacterial chemotaxis
LHK_03027	3.2	0.266593	24.1219	6.43072	ampR	Transcriptional regulator	Transcription machinery
LHK_03033	2.58924	0.28868	572.951	165.399	NA	Hypothetical protein	NA
LHK_03034	3.44697	0.238689	122.871	29.328	NA	Heavy-metal-associated domain protein	NA
LHK_03038	2.18182	0.340863	3.57576	1.21884	NA	Hypothetical protein	NA
LHK_03065	2.075	0.393828	23.2512	9.15698	mraZ	Transcriptional regulator	NA
LHK_03075	3.63158	0.280309	6.09992	1.70986	NA	Probable transmembrane protein	NA
LHK_03076	3.66316	0.217775	33.1266	7.21413	NA	Hypothetical protein	NA
LHK_03077	2.16954	0.3786	313.217	118.584	NA	Glycine amidinotransferase	Metabolic pathway
LHK_03102	4.1968	0.192603	712.634	137.256	NA	Stress response protein	Universal stress protein
LHK_03103	11.6964	0.0642489	50.6076	3.25148	NA	Cyclopropane-fatty-acyl-phospholipid synthase	Transferases
LHK_03125	21.6149	0.0349301	2538.17	88.6583	NA	Succinylglutamate desuccinylase/ aspartoacylase	NA
LHK_03132	3.47573	0.218878	24.0683	5.26803	emrB	Multidrug resistance protein B	NA
LHK_03133	5.59259	0.161206	21.3696	3.44492	NA	Efflux pump membrane protein	Transporter
LHK_03134	4.19231	0.195965	5.8374	1.14393	tolC4	Outer membrane multidrug resistance lipoprotein	NA
LHK_03141	4	0.278138	0.399931	0.111236	NA	Hypothetical protein	NA
LHK_03147	2.91148	0.279882	237.578	66.4939	def	Peptide deformylase	Hydrolases
LHK_03148	3	0.326233	7.86283	2.56512	NA	Hypothetical protein	NA
LHK_03149	2.5	0.338048	40.149	13.5723	fmt	Methionyl-tRNA formyltransferase	Transferases
LHK_03151	2.92857	0.286407	35.8043	10.2546	NA	Hypothetical protein	NA
LHK_03155	2.37037	0.359879	14.016	5.04408	mmcA	Transcriptional regulator	NA
LHK_03179	4.19469	0.214914	273.81	58.8454	NA	Ferritin and Dps	NA
LHK_03182	2.51613	0.330389	119.42	39.455	fxsA	Inner membrane protein	NA
LHK_03186	3.4	0.239149	3.27078	0.782202	NA	Hypothetical protein	NA
LHK_03200	3.25654	0.251432	36.0578	9.0661	NA	Hypothetical protein	NA
LHK_03204	2.52806	0.394373	1103.62	435.237	NA	Hypothetical protein	NA
LHK_03218	2.59677	0.304969	55.1865	16.8302	NA	5-formyltetrahydrofolate cyclo-ligase	Metabolic pathway
LHK_03233	3.97674	0.20501	28.9927	5.94379	NA	ErfK/YbiS/YcfS/YnhG family protein	NA
LHK_03234	9.72673	0.0787795	925.995	72.9495	NA	Hypothetical protein	NA
LHK_03249	3.51923	0.23143	83.0117	19.2114	NA	Ammonium transporter	Transporter
