# Supplementary material for: Transcriptomic Analysis of Laribacter hongkongensis Reveals Adaptive Response Coupled with Temperature
Source: PLoS One. 2017 Jan 13;12(1):e0169998. doi: 10.1371/journal.pone.0169998 (PMC5234827; doi:10.1371/journal.pone.0169998)
Supplement: S2 Dataset — (XLSX) [file pone.0169998.s008.xlsx]

## Sheet: 20
S2 Dataset.The list of genes up-regulated at 20°C
Locus	Fold change (37°C/20°C)	Fold change (20°C/37°C)	Normalized read count (37°C)	Normalized read count (20°C)	Gene symbol	Annotation	Category
LHK_00009	0.171582	5.32904	208.992	1113.73	pyrI	Aspartate carbamoyltransferase	UMP de no biosynthesis
LHK_00010	0.145436	6.35793	241.738	1536.95	pyrB	Aspartate carbamoyltransferase catalytic subunit	UMP de no biosynthesis
LHK_00011	0.304848	3.1451	83.8366	263.674	pcm2	L-isoaspartate(D-aspartate) O-methyltransferase	UMP de no biosynthesis
LHK_00012	0.426056	1.98492	27.0748	53.7412	NA	Uncharacterized	UMP de no biosynthesis
LHK_00013	0.370647	2.51073	22.0118	55.2658	ung	Uuracil-DNA glycosylase	UMP de no biosynthesis
LHK_00037	0.308046	3.03191	197.732	599.507	dksA	DnaK suppressor	Transcription machinery
LHK_00095	0.189655	4.57432	8.14514	37.2584	NA	Iron-sulfur cluster-binding protein	Iron-sulfur cluster
LHK_00096	0.0645161	16.3277	0.773031	12.6218	NA	Uncharacterized	NA
LHK_00097	0.0888889	12.9106	0.615672	7.94871	bioB	7-keto-8-aminopelargonic acid synthetase	Metabolic pathway
LHK_00098	0.135135	7.34919	4.31716	31.7276	NA	8-amino-7-oxononanoate synthase	Metabolic pathway
LHK_00100	0.449455	1.92055	355.144	682.073	NA	RNA methyltransferase	Transferase
LHK_00104	0.28999	3.24637	24.0489	78.0715	NA	Alcohol dehydrogenase	Oxidoreductases
LHK_00107	0.405941	2.27721	37.5135	85.4263	metH	B12-dependent methionine synthase	Metabolic pathway
LHK_00112	0.286822	2.99948	5.33129	15.9911	NA	YaeQ	NA
LHK_00114	0.261134	3.63694	18.9328	68.8573	NA	Permease	NA
LHK_00131	0.382588	2.27477	218.633	497.34	lpdA1	Dihydrolipoamide dehydrogenase	Branched amino acid degradation
LHK_00132	0.298998	3.01273	196.292	591.376	aceF	Dihydrolipoamide S-acetyltransferase	Metabolic pathway
LHK_00133	0.166027	5.62364	72.7084	408.885	aceE	Pyruvate dehydrogenase subunit E1	Metabolic pathway
LHK_00146	0.4	2.32839	9.32197	21.7051	NA	Putative PhnA-like phosphonoacetate hydrolase	NA
LHK_00159	0.162676	5.47618	19.2549	105.443	NA	Uncharacterized	NA
LHK_00163	0.427235	2.19834	48.7328	107.131	psd	phosphatidylserine decarboxylase	Metabolic pathway
LHK_00165	0.465054	2.00712	20.1016	40.3464	phoB	Phosphate regulon transcriptional regulatory protein	Two component system
LHK_00166	0.327869	2.64503	5.98175	15.8219	phoR	Sensor protein	Two component system
LHK_00179	0.308219	2.90794	4.66221	13.5574	ctaB	Protoheme IX farnesyltransferase	Metabolic pathway
LHK_00203	0.0473755	22.0887	15.6496	345.679	NA	Cytochrome c family protein	Oxidoreductases
LHK_00204	0.349398	2.63147	8.81665	23.2007	NA	Response regulator	NA
LHK_00205	0.135417	6.32398	1.93594	12.2428	NA	Signal transduction histidine kinase	Transferases
LHK_00206	0.185455	4.88749	3.89109	19.0177	NA	Probable acyl-CoA thiolase	Branched amino acid degradation
LHK_00208	0.0906921	12.1545	3.05752	37.1628	NA	3-hydroxybutyryl-CoA dehydrogenase	Metabolic pathway
LHK_00209	0.0723493	13.0152	7.95646	103.555	acs2	Long-chain-fatty-acid--CoA ligase	Metabolic pathway
LHK_00210	0.057074	15.7727	7.75059	122.248	NA	ABC transporter ATP-binding protein	Transporter
LHK_00211	0.0524345	17.5474	1.33807	23.4797	NA	ABC transporter permease protein	Transporter
LHK_00212	0.0806283	10.9226	6.56686	71.7275	NA	ABC-type branched-chain amino acid transport system, permease component	Branched amino acid degradation
LHK_00213	0.0557173	16.3271	10.3863	169.578	NA	Putative branched-chain amino acid transport system substrate-binding protein	Branched amino acid degradation
LHK_00214	0.0393134	22.5805	7.6492	172.723	livF-1	ABC transporter ATP-binding protein	Transporter
LHK_00215	0.0748528	12.8609	5.74077	73.8313	NA	Putative phenylacetate-CoA ligase	Phenylalanine metabolism
LHK_00216	0.0881395	10.1561	31.495	319.868	mmsA1	Methylmalonate-semialdehyde dehydrogenase	Branched amino acid degradation
LHK_00217	0.130886	6.71474	28.8742	193.883	caiA	Acyl-CoA dehydrogenase	NA
LHK_00218	0.163807	5.2605	43.1541	227.012	NA	Probable enoyl-CoA hydratase	NA
LHK_00219	0.158803	6.15483	20.846	128.304	paaG	Enoyl-CoA hydratase	NA
LHK_00220	0.157264	5.9576	19.2115	114.454	NA	3-hydroxyisobutyrate dehydrogenase	Branched amino acid degradation
LHK_00282	0.328125	2.7636	2.3592	6.5199	NA	Probable pteridine reductase	Oxidoreductases
LHK_00283	0.220317	3.84177	14.2416	54.713	NA	Uncharacterized	NA
LHK_00330	0.395833	2.1991	17.4239	38.3169	NA	Uncharacterized	NA
LHK_00343	0.375	2.309	33.1856	76.6256	suhB	Myo-inositol-1(Or 4)-monophosphatase	Metabolic pathway
LHK_00344	0.27451	3.45873	3.01398	10.4246	NA	Uncharacterized	NA
LHK_00345	0.411802	2.13325	58.6256	125.063	ychF	GTP-dependent nucleic acid-binding protein	NA
LHK_00346	0.171429	6.31627	1.08419	6.84805	NA	Uncharacterized	NA
LHK_00358	0.363636	2.74519	5.94836	16.3294	NA	Uncharacterized	NA
LHK_00435	0.263158	2.71196	1.85417	5.02842	NA	Uncharacterized	NA
LHK_00451	0.157177	5.42803	13.7522	74.6475	NA	Probable protease	Membrane modification
LHK_00455	0.388889	2.27675	6.61078	15.0511	NA	Probable membrane permease protein	Membrane modification
LHK_00460	0.470021	1.80356	60.214	108.599	thiG	Thiazole synthase	Metabolic pathway
LHK_00469	0.203789	4.34711	15.8702	68.9895	metE	5-methyltetrahydropteroyltriglutamate	Metabolic pathway
LHK_00472	0.259259	3.16756	2.00867	6.36258	NA	Uncharacterized	NA
LHK_00497	0.13963	6.15565	8.51292	52.4025	NA	Alginate-binding flagellin	Iron transporter
LHK_00498	0.226257	4.12686	12.4593	51.4177	exbD2	Biopolymer transport exbD transmembrane protein	Iron transporter
LHK_00499	0.0392968	26.5724	4.07547	108.295	NA	Probable ExbB-like biopolymer transport	Iron transporter
LHK_00500	0.0275387	41.5474	1.02465	42.5715	NA	TonB family protein	Iron transporter
LHK_00501	0.0609674	16.504	23.0857	381.007	uraA-1	Uracil permease	UMP de no biosynthesis
LHK_00502	0.0706474	12.6809	52.3672	664.064	upp	Uracil phosphoribosyltransferase	UMP de no biosynthesis
LHK_00503	0.106133	8.62792	44.1906	381.273	NA	Glutaredoxin	NA
LHK_00509	0.31016	2.90805	4.58258	13.3264	NA	Integral membrane protein	Membrane modification
LHK_00514	0.373796	2.26858	50.8255	115.302	moaA1	Molybdenum cofactor biosynthesis protein A	Metabolic pathway
LHK_00521	0.359147	2.56476	37.9261	97.2714	pstB	Phosphate transporter ATP-binding protein	Phosphate transporter
LHK_00522	0.342561	2.29916	10.4044	23.9213	pstA	ABC-type phosphate transport system, permease component	Phosphate transporter
LHK_00523	0.405063	2.1351	8.18343	17.4724	pstC	ABC-type phosphate transport system, permease component	Phosphate transporter
LHK_00524	0.388889	2.36984	27.716	65.6826	pstS	ABC transporter phosphate-binding protein	Phosphate transporter
LHK_00547	0.353895	2.41965	102.5	248.015	eno	Phosphopyruvate hydratase	Metabolic pathway
LHK_00550	0.443149	2.09128	16.3314	34.1536	NA	Probable DNA-directed DNA polymerase, bacteriophage-type	Transferase
LHK_00552	0.384858	2.13896	13.9902	29.9245	NA	Glycoprotease family protein	Transfer RNA biogenesis
LHK_00569	0.323227	2.61356	1826.23	4772.96	acpP	Acyl carrier protein	NA
LHK_00574	0.41917	2.15379	815.08	1755.51	rpmF	50S ribosomal protein L32	NA
LHK_00578	0.375635	2.18112	5.26393	11.4813	NA	Anthranilate synthase	Metabolic pathway
LHK_00596	0.371681	2.23034	9.94406	22.1787	NA	DUF971 domain containing protein	NA
LHK_00598	0.494481	1.80477	16.9219	30.5402	queA	S-adenosylmethionine:tRNA ribosyltransferase-isomerase	Queuosine biosynthesis
LHK_00608	0.444606	1.91989	33.5792	64.4682	cysB1	Transcriptional regulator	NA
LHK_00639	0.409483	2.15928	18.0445	38.963	coaD	Phosphopantetheine adenylyltransferase	Hydrolases
LHK_00657	0.301317	2.86003	40.307	115.28	hda	Histone deacetylase	NA
LHK_00668	0.364035	2.33469	6.83277	15.9524	NA	Glycerophosphoryl diester phosphodiesterase	Hydrolases
LHK_00669	0.316	2.59068	5.00682	12.9711	NA	Probable oxidoreductase	NA
LHK_00678	0.294055	3.07229	22.1416	68.0254	NA	Aspartate/tyrosine/aromatic aminotransferase	Metabolic pathway
LHK_00679	0.469345	1.93564	57.493	111.286	dapD	2,3,4,5-tetrahydropyridine-2,6-carboxylate N-succinyltransferase	Metabolic pathway
LHK_00698	0.367188	2.54709	62.2857	158.647	NA	Probable ABC transporter ATP-binding protein	NA
LHK_00710	0.259446	3.27372	726.759	2379.2	efp	Elongation factor P	Translation factor
LHK_00716	0.460714	1.91133	42.7437	81.6971	metB	Cystathionine gamma-synthase	NA
LHK_00717	0.315372	2.85321	18.9343	54.0237	hem6	Coproporphyrinogen III oxidase	Metabolic pathway
LHK_00723	0.272727	3.71842	1.45306	5.40308	NA	Uracil-DNA glycosylase superfamily	UMP de no biosynthesis
LHK_00736	0.021025	44.2965	2.60246	115.28	NA	LrgA family protein	Transporter
LHK_00741	0.281886	3.19244	20.0741	64.0852	NA	Iron-sulfur cluster carrier protein	Iron-sulfur cluster
LHK_00755	0.358255	2.37195	14.6908	34.8458	slt	Peptidoglycan N-acetylmuramoylhydrolase	Membrane modification
LHK_00806	0.319543	2.81669	135.167	380.724	NA	Aspartate kinase	Metabolic pathway
LHK_00855	0.386172	2.44129	49.8645	121.734	accA	Acetyl-CoA carboxylase carboxyltransferase subunit alpha	Metabolic pathway
LHK_00862	0.42318	2.02627	619.013	1254.29	tig	peptidyl-prolyl cis/trans isomerase	Membrane modification
LHK_00867	0.4025	2.18608	11.8208	25.8412	aroA	3-phosphoshikimate 1-carboxyvinyltransferase	Metabolic pathway
LHK_00868	0.265621	3.3657	111.569	375.506	kcy	Cytidylate kinase	UMP de no biosynthesis
LHK_00869	0.427331	2.03174	775.637	1575.89	rpsA	30S ribosomal protein S1	Genetic Information Processing
LHK_00877	0.382228	2.25803	14.4022	32.5206	mltD	Peptidoglycan N-acetylmuramoylhydrolase	Membrane modification
LHK_00932	0.220584	3.1943	264.985	846.441	cspA	RNA chaperone	Transcription machinery
LHK_00933	0.408889	2.15247	25.5686	55.0357	infA	Translation initiation factor IF-1	Translation factors
LHK_00936	0.360068	2.48877	176.579	439.465	erpA	Iron-binding protein erpA	Iron-sulfur cluster
LHK_00936	0.360068	2.48877	176.579	439.465	NA	Iron-binding protein	Iron transporter
LHK_00944	0.257235	4.50823	9.91851	44.7149	phbF	PhbF protein	NA
LHK_00947	0.389313	2.07225	5.15037	10.6729	miaA	tRNA delta(2)-isopentenylpyrophosphate transferase	Metabolic pathway
LHK_00951	0.440141	1.87778	33.1292	62.2092	ubiG	3-demethylubiquinone-9 3-methyltransferase	Metabolic pathway
LHK_00952	0.363426	2.35459	22.0797	51.9887	mtaD	5-methylthioadenosine	Metabolic pathway
LHK_00975	0.40129	2.20526	28.3172	62.4467	dacC	D-ala-D-ala-carboxypeptidase	Membrane modification
LHK_00976	0.474953	1.88501	149.796	282.367	ilvA	L-threonine dehydratase	Metabolic pathway
LHK_01004	0.278997	3.41052	12.7251	43.3991	NA	DUF461 domain containing protein	Chaperones and folding catalysts
LHK_01006	0.145877	6.55227	7.48112	49.0184	tonB	TonB family protein precursor	Iron transporter
LHK_01006	0.145877	6.55227	7.48112	49.0184	tonB	TonB family protein precursor	Transporter
LHK_01007	0.412329	2.13006	45.76	97.4716	NA	Putative thiopurine s-methyltransferase	NA
LHK_01008	0.335835	2.71107	87.2932	236.658	NA	Uncharacterized	NA
LHK_01012	0.366412	2.52437	4.09868	10.3466	mutL	DNA mismatch repair protein	Mismatch repair
LHK_01027	0.17713	5.21272	510.484	2661.01	NA	Probable outer membrane porin	NA
LHK_01034	0.19447	4.41496	9.95181	43.9369	adi	Arginine decarboxylase	Arginine biosynthesis
LHK_01034	0.19447	4.41496	9.95181	43.9369	adi	Arginine decarboxylase	Arginine metabolism
LHK_01069	0.372092	2.40278	221.48	532.166	rne	Rribonuclease E	Hydrolases
LHK_01081	0.0160352	62.3911	29.4111	1834.99	NA	NosA protein	Transporter
LHK_01089	0.241758	3.52028	4.55603	16.0385	NA	Site-specific recombinase, phage integrase family	NA
LHK_01093	0.422085	2.33516	29.3278	68.485	selD	Selenophosphate synthase	Metabolic pathway
LHK_01122	0.187279	4.09947	11.5466	47.3349	queF	GTP cyclohydrolase I	Queuosine biosynthesis
LHK_01123	0.184475	5.08826	26.1066	132.837	queE	Organic radical activating enzyme	Queuosine biosynthesis
LHK_01124	0.157712	5.43854	9.33346	50.7604	NA	Probable 6-pyruvoyltetrahydrobiopterin	Queuosine biosynthesis
LHK_01125	0.153153	5.59405	6.90289	38.6151	queC	7-cyano-7-deazaguanine synthase	Queuosine biosynthesis
LHK_01140	0.3125	3.02681	5.08831	15.4014	speB	Agmatinase	Metabolic pathway
LHK_01152	0.0757576	9.15009	0.713957	6.53277	NA	Probable phage sheath protein	NA
LHK_01158	0.106796	9.28748	1.57698	14.6462	NA	Putative bacteriophage DNA transposition protein B	NA
LHK_01182	0.0655172	13.0896	2.06906	27.0831	NA	Putative solute-binding periplasmic protein of ABC transport	Transporter
LHK_01183	0.0705521	16.0107	1.86876	29.9201	NA	Binding-protein-dependent transport systems inner membrane component	Transporter
LHK_01184	0.0574468	14.7637	2.98426	44.0587	NA	ABC transporter related	Transporter
LHK_01193	0.0595238	17.4335	0.33244	5.79558	NA	Probable TonB-dependent receptor	Iron transporter
LHK_01193	0.0595238	17.4335	0.33244	5.79558	NA	Probable TonB-dependent receptor	Transporter
LHK_01195	0.143258	6.19409	3.12898	19.3812	chuW	oxygen-independent coproporphyrinogen III oxidase	Metabolic pathway
LHK_01199	0.427215	2.1336	16.733	35.7015	rpe	Ribulose-phosphate 3-epimerase	Metabolic pathway
LHK_01200	0.273224	3.46617	4.73807	16.423	NA	Polysaccharide deacetylase family protein	NA
LHK_01226	0.244444	3.67775	88.3921	325.084	NA	Membrane protein containing DUF485	NA
LHK_01227	0.331016	2.72729	138.281	377.134	actP	acetate permease	Transporter
LHK_01244	0.372271	2.30874	35.1216	81.0866	NA	Aspartate-semialdehyde dehydrogenase	Metabolic pathway
LHK_01249	0.370283	2.52409	15.0127	37.8933	truA	tRNA pseudouridine synthase A	Transfer RNA biogenesis
LHK_01250	0.336722	2.46806	30.5461	75.3895	trpF	N-(5'-phosphoribosyl)anthranilate isomerase	Metabolic pathway
LHK_01251	0.415418	2.06704	68.6364	141.874	trpB	tryptophan synthase subunit beta	Metabolic pathway
LHK_01256	0.272391	3.27269	17.781	58.1917	NA	Probable ABC transporter	Transporter
LHK_01257	0.327566	2.46921	20.6589	51.0111	NA	Probable HlyD family secretion protein	Transporter
LHK_01258	0.272727	3.2527	4.16276	13.5402	NA	Transcriptional regulator, LuxR family	NA
LHK_01262	0.265512	3.35952	19.8646	66.7355	cysM	cysteine synthase B	Metabolic pathway
LHK_01300	0.289474	3.21708	5.25456	16.9043	NA	Catalase-peroxidase	Metabolic pathway
LHK_01373	0.300469	2.99677	4.306	12.9041	NA	Probable multidrug resistance protein	Transporter
LHK_01374	0.238095	3.87823	2.3212	9.00216	NA	Secretion protein HlyD	Transporter
LHK_01391	0.347833	2.46079	113.062	278.223	maeB	Malic enzyme	Metabolic pathway
LHK_01409	0.234694	3.21428	4.40422	14.1564	NA	Cytochrome c	NA
LHK_01410	0.177914	5.09961	5.0712	25.8612	NA	Probable ABC transport protein, MsbA family	Transporter
LHK_01417	0.181818	4.59485	2.10997	9.69499	NA	Putative exported nuclease	NA
LHK_01427	0.39604	2.18952	7.1214	15.5924	hmuV	ATP-binding component of hemin transport system	Transporter
LHK_01446	0.498413	1.72578	8.21948	14.185	speA	Arginine decarboxylase	Arginine metabolism
LHK_01455	0.254374	3.96756	31.8915	126.532	fcbC2	Thioesterase	NA
LHK_01457	0.254758	3.53569	19.9923	70.6867	NA	ATPase associated with various cellular activities	NA
LHK_01463	0.430339	2.09396	95.9195	200.851	lepA	GTP-binding protein	NA
LHK_01469	0.416667	1.99914	18.8082	37.6002	acpS	Acyl-carrier-protein	Transferase
LHK_01480	0.21875	3.44393	2.22498	7.66267	NA	Uncharacterized	NA
LHK_01484	0.399194	2.18162	15.3363	33.458	NA	Probable transporter	Transporter
LHK_01491	0.350705	2.36295	176.222	416.403	NA	Probable peroxiredoxin/glutaredoxin family protein	NA
LHK_01492	0.384211	2.20804	5.09062	11.2403	NA	Probable dihydrolipoamide dehydrogenase	Branched amino acid degradation
LHK_01599	0.207273	4.273	8.7622	37.4408	uraA-2	Cation symporter-2	NA
LHK_01600	0.286957	3.08557	14.4998	44.7401	NA	Hypothetical protein	NA
LHK_01602	0.413344	2.08806	31.7147	66.222	NA	Probable methyl-accepting chemotaxis protein IV	Bacterial chemotaxis
LHK_01608	0.112	8.64127	13.7263	118.613	NA	Probable outer membrane protein	Transporter
LHK_01609	0.351665	2.57073	20.9294	53.804	fadB	3-hydroxyacyl-CoA dehydrogenase	Metabolic pathway
LHK_01610	0.479371	1.83991	41.7661	76.8458	fadA	Acetyl-CoA acetyltransferase	Branched amino acid degradation
LHK_01612	0.202128	4.54837	15.4399	70.2265	NA	OsmC family protein, osmotically inducible protein	NA
LHK_01613	0.373096	2.41316	27.1874	65.6075	NA	Phospho-2-dehydro-3-deoxyheptonate aldolase	Metabolic pathway
LHK_01630	0.310204	2.65584	5.87411	15.6007	NA	Tail fiber protein 2	NA
LHK_01688	0.330914	2.87889	44.8244	129.045	potF2	Polyamine ABC transporter system	NA
LHK_01705	0.437908	2.06153	31.8946	65.7517	aer-3	Aerotaxis receptor	NA
LHK_01706	0.406604	2.25067	27.276	61.3894	NA	Probable methyl-accepting chemotaxis protein IV	NA
LHK_01709	0.368155	2.42185	98.2188	237.871	NA	DUF1732 multi-domain protein	NA
LHK_01815	0.349206	3.15866	3.93055	12.4153	lrgA	Effector of murein hydrolase LrgA	NA
LHK_01819	0.0784586	11.4695	509.911	5848.43	NA	Probable porin protein	NA
LHK_01826	0.366224	2.38517	54.438	129.844	NA	Outer membrane protein GNA2001	NA
LHK_01827	0.267606	3.22775	5.71436	18.4445	NA	Uncharacterized	NA
LHK_01827	0.267606	3.22775	5.71436	18.4445	NA	Uncharacterized	NA
LHK_01828	0.358696	2.43139	27.7531	67.4785	lolC	Lipoprotein releasing system trasmembrane protein	Transporter
LHK_01829	0.312661	2.78426	15.0031	41.7726	lolD	Lipoprotein-releasing system ATP-binding protein	Transporter
LHK_01834	0.441296	2.02837	10.7398	21.7842	nadC	Nicotinate-nucleotide pyrophosphorylase	Metabolic pathway
LHK_01842	0.369	2.34635	81.7648	191.849	his8-2	Histidinol-phosphate aminotransferase	Metabolic pathway
LHK_01843	0.44702	2.04003	38.6544	78.8559	trpE	Anthranilate synthase component I	Metabolic pathway
LHK_01845	0.475129	1.67577	53.1784	89.1149	maoC	MaoC protein	NA
LHK_01856	0.4832	1.75004	72.3636	126.639	dapF	Diaminopimelate epimerase	Metabolic pathway
LHK_01857	0.228083	3.77751	36.5129	137.928	NA	Probable enoyl-CoA hydratase	NA
LHK_01861	0.236341	3.92145	58.4834	229.34	putA	Bifunctional proline dehydrogenase/ pyrroline-5-carboxylate dehydrogenase	Metabolic pathway
LHK_01862	0.32053	2.87282	137.241	394.269	NA	Probable amino acid ABC transporter	Transporter
LHK_01869	0.339181	2.569	8.30228	21.3286	NA	Probable transcriptional regulator, LysR family	NA
LHK_01891	0.200967	4.39311	243.455	1069.52	NA	Probable hydrogenase cytochrome b-type subunit	NA
LHK_01893	0.289189	3.0172	11.0508	33.3426	hemK1	Release factor glutamine methyltransferase	Transferases
LHK_01894	0.343177	2.43275	27.6307	67.2187	NA	Magnesium transporter MgtE	Transporter
LHK_01909	0.361077	2.38257	25.9619	61.856	dfp	Bifunctional phosphopantothenoylcysteine decarboxylase/phosphopantothenate synthase	Metabolic pathway
LHK_01910	0.478049	1.73581	18.8032	32.6387	dut	Deoxyuridine 5'-triphosphate nucleotidohydrolase	Metabolic pathway
LHK_01912	0.43257	2.03058	43.8172	88.9744	livG	Leucine/isoleucine/valine transport system ATP-binding protein	Branched amino acid degradation
LHK_01913	0.312373	2.79263	28.9665	80.8926	livM	Leucine/isoleucine/valine transport system ATP-binding protein	Branched amino acid degradation
LHK_01914	0.297959	2.8111	35.8305	100.723	livH	Leucine/isoleucine/valine transport system ATP-binding protein	Branched amino acid degradation
LHK_01590	0.466667	1.78648	3.45161	6.16621	NA
LHK_01932	0.444444	1.626	4.06692	6.61282	arsC1	Arsenate reductase	NA
LHK_01968	0.427751	2.17098	21.0155	45.6244	NA	Cyanophycin synthetase	Ligase
LHK_01973	0.413163	2.57317	11.9243	30.6833	NA	Sulfatase	Transferase
LHK_01981	0.183673	4.96527	2.46079	12.2185	NA	Uncharacterized	NA
LHK_01983	0.327273	2.71211	30.1884	81.8745	NA	ABC transporter, permease protein	Transporter
LHK_02032	0.360465	2.47197	3.84356	9.50115	ubiX	Flavin prenyltransferase	Metabolic pathway
LHK_02043	0.378173	2.43259	14.9662	36.4065	NA	Probable geranylgeranyl-diphosphate geranylgeranyltransferase	Metabolic pathway
LHK_02044	0.413183	2.09458	28.1727	59.0101	NA	Probable phytoene synthase-related protein	NA
LHK_02045	0.238754	3.91581	10.9686	42.951	NA	Uncharacterized	NA
LHK_02045	0.238754	3.91581	10.9686	42.951	NA	Uncharacterized	NA
LHK_02046	0.319728	3.09676	3.66489	11.3493	draG2	ADP-ribosylation/Crystallin J1	NA
LHK_02052	0.410596	2.14414	8.57366	18.3831	NA	ABC transporter permease	Transporter
LHK_02055	0.0753564	11.3674	9.29956	105.711	NA	Probable isovaleryl-CoA dehydrogenase	Branched amino acid degradation
LHK_02056	0.102888	9.90817	3.10715	30.7862	NA	Probable propionyl-CoA carboxylase	Branched amino acid degradation
LHK_02057	0.141447	6.83773	4.49412	30.7296	NA	Methylcrotonyl-CoA carboxylase biotin-containing subunit	Branched amino acid degradation
LHK_02057	0.141447	6.83773	4.49412	30.7296	NA	Methylcrotonyl-CoA carboxylase biotin-containing subunit	NA
LHK_02058	0.240099	3.91712	8.71571	34.1405	NA	Hydroxymethylglutaryl-CoA lyase	Branched amino acid degradation
LHK_02059	0.276836	3.22191	11.5893	37.3397	NA	Probable acetyl-coenzyme A synthetase	Branched amino acid degradation
LHK_02062	0.25228	3.75617	3.87495	14.555	NA	Acyl-coenzyme A synthetases	Metabolic pathway
LHK_02063	0.367089	2.26619	12.592	28.5357	ykgJ	Uncharacterized protein	NA
LHK_02072	0.387797	2.24156	54.7457	122.716	pyrH	Uridylate kinase	UMP de no biosynthesis
LHK_02100	0.241379	3.60474	6.75985	24.3675	NA	Probable amino acid ABC transporter	Transporter
LHK_02124	0.353183	2.50814	15.8499	39.7536	NA	Probable dioxygenase, alpha subunit	NA
LHK_02129	0.294521	3.20592	11.8192	37.8913	NA	Multidrug resistance protein	RND efflux pump
LHK_02129	0.294521	3.20592	11.8192	37.8913	NA	Multidrug resistance protein	NA
LHK_02130	0.320729	2.74763	59.9843	164.815	NA	Hydrophobe/amphiphile efflux-1 (HAE1) family	RND efflux pump
LHK_02130	0.320729	2.74763	59.9843	164.815	NA	Hydrophobe/amphiphile efflux-1 (HAE2) family	Transporter
LHK_02131	0.380307	2.29035	26.9451	61.7136	NA	RND efflux system	RND efflux pump
LHK_02131	0.380307	2.29035	26.9451	61.7136	NA	RND efflux system	Transporter
LHK_02132	0.235094	3.95748	14.7209	58.2576	NA	Putative transcriptional regulator (TetR/AcrR family)	RND efflux pump
LHK_02132	0.235094	3.95748	14.7209	58.2576	NA	Putative transcriptional regulator (TetR/AcrR family)	NA
LHK_02140	0.157345	5.77673	103.46	597.66	NA	Acyl-CoA synthetase	Ligase
LHK_02149	0.300546	2.96557	306.312	908.391	typA	GTP-binding protein	NA
LHK_02155	0.289562	2.94025	14.6668	43.1241	NA	Probable transmembrane protein	NA
LHK_02185	0.0756852	11.8229	24.4033	288.518	NA	D-isomer specific 2-hydroxyacid dehydrogenase NAD-binding	Metabolic pathway
LHK_02186	0.219072	4.26245	10.6417	45.3598	NA	UPF0016 domain containing protein	Metabolic pathway
LHK_02206	0.484234	1.72061	95.347	164.055	motB	Flagellar motor protein	Bacterial chemotaxis
LHK_02218	0.209459	3.8791	5.77566	22.4043	NA	Probable transmembrane protein	NA
LHK_02219	0.425751	2.08448	61.4874	128.17	comL	Competence lipoprotein	Transporter
LHK_02243	0.358824	2.50941	66.0628	165.779	NA	Peptidylprolyl isomerase	Membrane modification
LHK_02252	0.447368	1.86553	9.79029	18.2641	cydA	Cytochrome bd-type quinol oxidase, subunit 1	Metabolic pathway
LHK_02276	0.385922	2.28448	7.7354	17.6713	hrpA	ATP-dependent helicase	Hydrolases
LHK_02283	0.345008	2.57779	122.105	314.762	bamA	Outer membrane protein	Transporter
LHK_02284	0.261216	3.39203	29.0389	98.501	NA	Membrane-associated Zn-dependent proteases 1	Peptidase
LHK_02285	0.276316	3.18993	6.8749	21.9305	NA	Alpha/beta hydrolase fold protein	NA
LHK_02289	0.363636	2.43471	13.5012	32.8714	NA	Putative spore maturation protein A/B	NA
LHK_02320	0.282913	3.12839	19.7821	61.8861	NA	Transmembrane transport protein	NA
LHK_02321	0.335048	2.74751	90.8722	249.672	fadL	Long-chain fatty acid transport protein	Transporter
LHK_02322	0.264151	3.13469	19.5934	61.4193	ex7S	Exodeoxyribonuclease 7 small subunit	Hydrolases
LHK_02323	0.343234	2.40518	9.18509	22.0918	ispA	Geranyltranstransferase	Metabolic pathway
LHK_02324	0.358663	2.44126	18.7967	45.8878	dxs	1-deoxy-D-xylulose-5-phosphate synthase	Metabolic pathway
LHK_02325	0.357035	2.35555	18.7258	44.1094	NA	MgtC family	NA
LHK_02326	0.122486	7.78537	51.4803	400.793	NA	Uncharacterized	NA
LHK_02351	0.419835	2.02984	35.9276	72.9271	fliP	Flagellar biosynthesis protein	Flagellar assembly
LHK_02402	0.419672	2.08181	19.4397	40.4698	anmK	Anhydro-N-acetylmuramic acid kinase	Transferase
LHK_02462	0.369863	2.27198	4.04467	9.18942	NA	DUF523 domain containing protein	ND
LHK_02495	0.300847	2.77267	3.82885	10.6162	mviN	Putative peptidoglycan lipid II flippase	Peptidoglycan biosynthesis
LHK_02500	0.28218	2.82194	560.394	1581.4	rpsT	30S ribosomal protein S20	Ribosome
LHK_02501	0.078643	10.9852	8.3659	91.9012	NA	Sensor protein	Two component system
LHK_02502	0.0691824	14.019	14.3102	200.615	hydG	Two-component response sensor-transcriptional regulatory protein	Two component system
LHK_02519	0.253601	3.4599	34.902	120.757	aroC	Chorismate synthase	Metabolic pathway
LHK_02556	0.411819	2.12571	69.4383	147.606	metY	O-acetylhomoserine (Thiol)-lyase	Metabolic pathway
LHK_02632	0.455346	1.89706	414.073	785.523	slyD	Fkbp-type peptidyl-prolyl cis-trans isomerase	Chaperones and folding catalysts
LHK_02633	0.0993691	10.3017	11.0705	114.045	NA	Uncharacterized	NA
LHK_02634	0.025085	36.5899	16.5943	607.183	fbpA	ABC transporter, iron binding protein	Iron transporter
LHK_02635	0.299237	2.86804	10.7873	30.9385	fbpB	ABC transport system, permease protein	Iron transporter
LHK_02636	0.402316	2.1868	87.3837	191.091	NA	Putative iron transport system ATP-binding protein	Iron transporter
LHK_02645	0.276873	3.24121	15.1342	49.0532	NA	Ribosome biogenesis GTPase A	Ribosome biogenesis
LHK_02659	0.363737	2.36469	35.3114	83.5007	thiC	Thiamine biosynthesis	Metabolic pathway
LHK_02660	0.364641	2.22082	5.8392	12.9678	NA	Phosphomethylpyrimidine kinase	Metabolic pathway
LHK_02661	0.413534	2.20723	5.15182	11.3713	thiE	Thiamine-phosphate pyrophosphorylase	Metabolic pathway
LHK_02664	0.314815	2.66672	8.5152	22.7076	NA	DUF6 domain containing protein	NA
LHK_02673	0.275154	3.18357	69.1989	220.299	potD	Polyamine ABC transporter	Transporter
LHK_02722	0.33123	2.66107	175.841	467.925	gcsP	Glycine dehydrogenase	Metabolic pathway
LHK_02723	0.451912	2.06902	415.55	859.781	gcvH	Glycine cleavage system H protein	Metabolic pathway
LHK_02724	0.350321	2.5487	66.2856	168.942	gcvT	Glycine cleavage system aminomethyltransferase T	Metabolic pathway
LHK_02766	0.297347	2.96366	25.8828	76.7079	argA-2	N-acetylglutamate synthase	Arginine biosynthesis
LHK_02772	0.409091	2.11449	24.4451	51.689	NA	Lipoprotein	NA
LHK_02773	0.33871	2.56473	46.8674	120.202	NA	Cobyrinic acid a,c-diamide synthase	NA
LHK_02783	0.391304	2.2193	4.90979	10.8963	NA	UPF0056 inner membrane protein	NA
LHK_02811	0.361446	2.61098	7.4554	19.4659	NA	Uncharacterized	NA
LHK_02818	0.0879121	9.7295	0.526605	5.12361	nolF	NolF secretion protein	NA
LHK_02820	0.307692	2.86881	29.507	84.6499	dcuP	Uroporphyrinogen decarboxylase	Metabolic pathway
LHK_02821	0.357708	2.37919	6.67566	15.8826	priA	Primosome assembly protein PriA	Hydrolases
LHK_02825	0.391892	2.31694	41.9426	97.1786	natC	Periplasmic type I secretion system	RND efflux pump
LHK_02826	0.535635	1.61913	16.2377	26.291	NA	Transmembrane drug efflux protein	RND efflux pump
LHK_02827	0.386076	2.41486	4.18256	10.1003	NA	Probable transport/efflux transmembrane protein	RND efflux pump
LHK_02828	0.21875	4.39415	2.41586	10.6157	NA	Probable transcription regulator, TetR family	RND efflux pump
LHK_02829	0.32093	2.54715	6.52195	16.6124	argB-2	Acetylglutamate kinase	Arginine biosynthesis
LHK_02838	0.35473	2.43634	150.578	366.859	secB	Preprotein translocase subunit	Bacterial secretion system
LHK_02840	0.355495	2.50429	19.3515	48.4618	gpsA	NAD(P)H-dependent glycerol-3-phosphate dehydrogenase	Glycerophospholipid metabolism
LHK_02842	0.254902	3.39656	4.00426	13.6007	pdhR	Pyruvate dehydrogenase complex repressor	Transcription factor
LHK_02850	0.317819	2.64135	15.557	41.0913	NA	Putative alpha helix chain	NA
LHK_02851	0.140719	6.53266	3.90315	25.4979	NA	Predicted signal transduction protein	NA
LHK_02858	0.514509	1.74068	163.114	283.929	NA	DUF528 domain containing protein	Iron-sulfur cluster
LHK_02859	0.496296	1.80131	75.9137	136.744	NA	Pprolyl-tRNA synthetase	Iron-sulfur cluster
LHK_02860	0.326463	2.77777	205.385	570.514	fdx2	Ferredoxin	Iron-sulfur cluster
LHK_02861	0.418464	2.1241	129.911	275.944	hscA	Chaperone protein	Iron-sulfur cluster
LHK_02862	0.204972	4.53457	59.8882	271.567	hscB	Chaperone protein	Iron-sulfur cluster
LHK_02863	0.156438	6.11114	61.5945	376.413	NA	Iron-sulfur cluster assembly protein	Iron-sulfur cluster
LHK_02863	0.156438	6.11114	61.5945	376.413	NA	Uncharacterized	NA
LHK_02864	0.16	5.36247	91.3443	489.831	IscU	Iron-sulfur cluster assembly scaffold protein	Iron-sulfur cluster
LHK_02865	0.101715	8.81491	191.669	1689.55	nifS	Pyridoxal-phosphate-dependent aminotransferase	Iron-sulfur cluster
LHK_02866	0.0861916	10.7033	86.604	926.947	NA	Predicted transcriptional regulator	Iron-sulfur cluster
LHK_02884	0.178571	5.48525	2.25531	12.371	NA	Uncharacterized	NA
LHK_02906	0.308809	2.95174	154.594	456.322	carB	Carbamoyl-phosphate synthase large chain	UMP de no biosynthesis
LHK_02908	0.118242	7.96343	53.96	429.706	carA	Carbamoyl phosphate synthase small subunit	UMP de no biosynthesis
LHK_02937	0.267568	3.41154	5.4177	18.4827	NA	Mg chelatase-related protein	NA
LHK_02938	0.26971	3.12726	7.04962	22.046	NA	Sporulation related	NA
LHK_02939	0.235741	3.64856	18.1491	66.2179	dsbA	Thiol:disulfide interchange protein	Chaperones and folding catalysts
LHK_02942	0.314853	2.81172	120.495	338.799	NA	Probable cytochrome c5	NA
LHK_02945	0.326316	2.54092	4.72833	12.0143	cobA2	Uroporphyrin-III C-methyltransferase	Metabolic pathway
LHK_02959	0.387755	2.37583	7.29994	17.3434	mrcA	Peptidoglycan glycosyltransferase	Membrane modification
LHK_02960	0.353342	2.48085	39.2149	97.2865	NA	MetW multi-domain protein	NA
LHK_02961	0.427289	2.14538	38.2865	82.1391	metX	homoserine O-acetyltransferase	Metabolic pathway
LHK_02963	0.355263	2.49065	2.07107	5.15831	yhcC	Uncharacterized protein	NA
LHK_02966	0.372322	2.34479	63.3465	148.534	ispB	Octaprenyl-diphosphate synthase	Transferase
LHK_02977	0.179211	5.40456	5.96904	32.26	wrbA	NAD(P)H dehydrogenase (quinone)	Terpenoid quinone biosynthesis
LHK_02979	0.183288	4.65327	10.2273	47.5903	NA	4-carboxymuconolactone decarboxylase	Metabolic pathway
LHK_02980	0.231405	3.95056	2.74851	10.8582	NA	DUF6 domain containing protein	NA
LHK_02987	0.048951	18.7123	0.562046	10.5172	NA	TRAP-type mannitol/chloroaromatic compound transport system, periplasmic component	NA
LHK_02989	0.150943	5.9599	0.837236	4.98985	NA	TRAP-type mannitol/chloroaromatic compound transport system	NA
LHK_03018	0.37594	2.45441	57.3402	140.736	NA	Uncharacterized	NA
LHK_03025	0.441128	2.07345	28.3869	58.8589	rsmI	Ribosomal RNA small subunit methyltransferase I	Transferase
LHK_03041	0.405632	2.20958	94.6887	209.222	secA	Protein translocase subunit	Bacterial secretion system
LHK_03044	0.0327553	33.2872	3.53336	117.615	NA	Ferrous iron transport protein A	Iron transporter
LHK_03045	0.158335	5.91765	24.9546	147.673	NA	Ferrous iron transport protein B	Iron transporter
LHK_03046	0.26383	3.22531	13.167	42.4678	NA	Uncharacterized	NA
LHK_03070	0.351319	2.6372	105.195	277.419	mreB	Rod shape-determining protein	NA
LHK_03091	0.268293	3.47728	4.38496	15.2477	NA	Uncharacterized	NA
LHK_03092	0.270806	3.13856	22.9866	72.1446	NA	Uncharacterized	NA
LHK_03093	0.379147	2.52434	6.5382	16.5047	gshB	Glutathione synthetase	Metabolic pathway
LHK_03095	0.374372	2.38641	17.677	42.1846	engB	GTP-binding protein	NA
LHK_03096	0.312247	2.86367	54.4128	155.82	cyc	Cytochrome-c oxidase	NA
LHK_03104	0.243094	3.72816	10.2202	38.1027	NA	Uncharacterized	NA
LHK_03115	0.475676	1.84116	7.66201	14.107	bioH	Pimeloyl-[acyl-carrier protein] methyl ester esterase	Metabolic pathway
LHK_03116	0.383085	2.1779	9.08973	19.7965	NA	Phosphatidylethanolamine N-methyltransferase	NA
LHK_03118	0.24498	3.50344	13.7146	48.0484	NA	Predicted membrane protein	NA
LHK_03119	0.414955	2.1797	30.0186	65.4317	NA	Methyl-accepting chemotaxis protein	Bacterial chemotaxis
LHK_03123	0.0565611	18.0993	8.3406	150.959	NA	Uncharacterized	NA
LHK_03127	0.349515	2.98836	7.57674	22.6421	NA	SirA family protein	NA
LHK_03129	0.343137	2.53457	8.64172	21.903	pyrC	Dihydroorotase	UMP de no biosynthesis
LHK_03157	0.24359	3.34839	3.53857	11.8485	NA	UBA/ThiF-type NAD/FAD binding fold protein	NA
LHK_03167	0.333333	2.55927	3.31665	8.48821	NA	Che, Response regulator receiver protein	NA
LHK_03174	0.377778	2.316	16.0253	37.1146	tolR	Biopolymer transport protein	Transporter
LHK_03189	0.430397	2.04865	93.6779	191.913	syp	Prolyl-tRNA synthetase	Ligase
LHK_03206	0.343612	2.34897	6.09746	14.3228	nifR3	tRNA-dihydrouridine synthase B	Transfer RNA biogenesis
LHK_03207	0.355263	2.45056	6.63151	16.2509	fis	Family transcriptional regulator	DNA repair and recombination proteins
LHK_03212	0.181818	4.95062	37.6758	186.519	pyrE	Orotate phosphoribosyltransferase	UMP de no biosynthesis
LHK_03222	0.458914	1.9094	271.821	519.015	cobU	Adenosylcobinamide kinase	Transferase
LHK_03223	0.29954	2.98345	170.485	508.634	NA	Probable outer membrane receptor protein	Transporter
LHK_03224	0.399038	2.1636	6.5558	14.1841	cobT	Nicotinate-nucleotide--dimethylbenzimidazole phosphoribosyltransferase	Transferase
LHK_03225	0.396078	2.07242	12.3899	25.677	gpmA	Phosphoglycerate mutase	Metabolic pathway
LHK_03232	0.381503	2.39407	6.45285	15.4486	NA	Probable transmembrane protein	NA
LHK_03236	0.241552	3.74432	95.7569	358.545	yidC	YidC/Oxa1 family membrane protein insertase	Bacterial secretion system
LHK_03237	0.168776	6.14249	8.85836	54.4124	NA	Uncharacterized protein	NA
LHK_03238	0.287234	2.92517	36.551	106.918	rnpA	Ribonuclease P	Hydrolases
LHK_03250	0.0686659	13.1197	29.8555	391.694	NA	Uncharacterized	NA
LHK_03251	0.0998279	8.97646	15.1099	135.633	NA	Probable transferase protein	NA
LHK_03252	0.108661	8.85263	16.5624	146.621	birA	Biotin acetyl-CoA-carboxylase synthetase	Metabolic pathway
LHK_03253	0.112202	8.13761	9.13929	74.372	NA	Type III pantothenate kinase	Metabolic pathway
LHK_03254	0.211905	4.22657	8.44922	35.7113	NA	Uncharacterized	NA
